# Supplementary material for: Being on the Field When the Game Is Still Under Way. The Financial Press and Stock Markets in Times of Crisis
Source: PLoS One. 2013 Jul 5;8(7):e67721. doi: 10.1371/journal.pone.0067721 (PMC3702541; doi:10.1371/journal.pone.0067721)
Supplement: Description S1 — Text file with a description of the dataset. (TXT) [file pone.0067721.s002.txt]

This readme file is a description of the dataset included in the DatasetS1.xlsx file.

The dataset has been used in:

Casarin, R. and Squazzoni, F., (2013), Being on the field when the game is still under way. 
Financial press and stock market in times of crisis, forthcoming

The labels are as follows:

FT: for the Financial Times
WJ: for the Wall Street Journal
S:  for the IlSole24Ore

Column Label     Description
------------------------------------------------------------------------------------
W1               WJ number of negative banner headlines on the crisis
W2               WJ number of columns where news were reported on total number of available newspaper columns
W3               WJ number of columns for the main banner headline
W4               WJ number of negative words reported in the headline text
F1               FT number of negative banner headlines on the crisis
F2               FT number of columns where news were reported on total number of avaiable newspaper columns
F3               FT number of columns for the main banner headline
F4               FT number of negative words reported in the headline text
S1               S  number of negative banner headlines on the crisis
S2               S  number of columns where news were reported on total number of available newspaper columns
S3               S  number of columns for the main banner headline
S4               S  number of negative words reported in the headline text
FTJ1             FT journalist id number between 1 and 78 (0 if the banner did not report a bad news), banner headline 1
FTJ2             FT journalist id number between 1 and 78 (0 if the banner did not report a bad news), banner headline 2  
FTJ3             FT journalist id number between 1 and 78 (0 if the banner did not report a bad news), banner headline 3
FTJ4             FT journalist id number between 1 and 78 (0 if the banner did not report a bad news), banner headline 4
FTJ5             FT journalist id number between 1 and 78 (0 if the banner did not report a bad news), banner headline 5
FTJ6             FT journalist id number between 1 and 78 (0 if the banner did not report a bad news), banner headline 6
FTJ7             FT journalist id number between 1 and 78 (0 if if the banner did not report a bad news), banner headline 7
FTJC1            FT journalist centrality code (1 if central journalist 0 if noncentral), banner headline 1
FTJC2            FT journalist centrality code (1 if central journalist 0 if noncentral), banner headline 2
FTJC3            FT journalist centrality code (1 if central journalist 0 if noncentral), banner headline 3
FTJC4            FT journalist centrality code (1 if central journalist 0 if noncentral), banner headline 4
FTJC5            FT journalist centrality code (1 if central journalist 0 if noncentral), banner headline 5
FTJC6            FT journalist centrality code (1 if central journalist 0 if noncentral), banner headline 6
FTJC7            FT journalist centrality code (1 if central journalist 0 if noncentral), banner headline 7
